# Supplementary material for: Optimizing Risk Communication for Lynch Syndrome: Results of a Randomized Controlled Trial of Visual Arrays for Genetic Testing
Source: Cancers (Basel). 2026 Apr 25;18(9):1369. doi: 10.3390/cancers18091369 (PMC13163106; doi:10.3390/cancers18091369)
Supplement: Supplementary file 1 [file cancers-18-01369-s001.zip]

Archive with 1 entries (1 files):
- cancers-4219902-supplementary.pdf
